# Supplementary material for: Silicates of Potassium and Aluminium (Kaolin); Comparative Foliar Mitigation Treatments and Biochemical Insight on Grape Berry Quality in Vitis vinifera L. (cv. Touriga National and Touriga Franca)
Source: Biology (Basel). 2020 Mar 20;9(3):58. doi: 10.3390/biology9030058 (PMC7150859; doi:10.3390/biology9030058)
Supplement: Supplementary file 1 [file biology-09-00058-s001.zip]

Archive with 1 entries (1 files):
- biology-734031-supplementary.xls
