# Supplementary material for: Silicates of Potassium and Aluminium (Kaolin); Comparative Foliar Mitigation Treatments and Biochemical Insight on Grape Berry Quality in Vitis vinifera L. (cv. Touriga National and Touriga Franca)
Source: Biology (Basel). 2020 Mar 20;9(3):58. doi: 10.3390/biology9030058 (PMC7150859; doi:10.3390/biology9030058)
Supplement: Supplementary file 1 [file biology-09-00058-s001.zip › biology-734031-supplementary.xls]

## Sheet: Sheet1
Supplementary Table 1- Monthly and annual values of accumulated precipitation and average temperature collected in an automatic weather station between November 2015 and October 2016.
	November	December	January	February	March	April	May	June	July	August	September	October	Annual
Monthly Average Temperature in 2015-2016 (ºC)	11.5	8.5	10.3	9.5	10.7	13.2	16.7	22.6	27	26.9	23	16.9	16.4
Monthly Precipitation in 2015-2016 (mm)	52	13.6	123.4	65.6	49.8	88.6	95	2.8	38.8	7	11.8	64.8	613.2
